# Supplementary material for: The genomic landscape of metastatic breast cancer: Insights from 11,000 tumors
Source: PLoS One. 2020 May 6;15(5):e0231999. doi: 10.1371/journal.pone.0231999 (PMC7202592; doi:10.1371/journal.pone.0231999)
Supplement: S1 Table — Pathology reports were scored by an algorithm with 95% accuracy. (XLSX) [file pone.0231999.s004.xlsx]

## Sheet: Top Alterations in ER+ Disease
Alteration

## Sheet: Top Alterations in ER- Disease
Alteration

## Sheet: Top Alterations in HER2+ Diseas
Alteration
