# Supplementary material for: The genomic landscape of metastatic breast cancer: Insights from 11,000 tumors
Source: PLoS One. 2020 May 6;15(5):e0231999. doi: 10.1371/journal.pone.0231999 (PMC7202592; doi:10.1371/journal.pone.0231999)
Supplement: S2 Table — (XLSX) [file pone.0231999.s005.xlsx]

## Sheet: Top Alterations in Invasive Duc
Alteration

## Sheet: Top Alterations in Invasive Lob
Alteration

## Sheet: Top Alterations in Inflammatory
Alteration

## Sheet: Top Alterations in Phyllodes Tu
Alteration

## Sheet: Top Alterations in Metaplastic 
Alteration

## Sheet: Top Alterations in Neuroendocri
Alteration

## Sheet: Top Alterations in Adenoid Cyst
Alteration

## Sheet: Top Alterations in Male Breast 
Alteration

## Sheet: Top Alterations in Patients Und
Alteration
