# Supplementary material for: The genomic landscape of metastatic breast cancer: Insights from 11,000 tumors
Source: PLoS One. 2020 May 6;15(5):e0231999. doi: 10.1371/journal.pone.0231999 (PMC7202592; doi:10.1371/journal.pone.0231999)
Supplement: S3 Table — Corrected p-values were calculated by permuting the met/local status of samples 1000 times, reflecting the probability of observing a more significant enrichment by chance. (XLSX) [file pone.0231999.s006.xlsx]

## Sheet: Sheet1
Gene	Alteration	p-value	Corrected p-value	Enrichment	Rate in Mets	Rate in Local Tumors	Count in Mets	Count in Local Tumors
ESR1	mutation	1.8e-80	<0.001	8.3	18.3%	2.2%	922	99
CDKN1B	amplification	2e-05	0.005	0.37	1.3%	3.6%	67	163
CTCF	mutation	6.2e-05	0.007	2.3	2%	0.9%	102	39
APCDD1	amplification	0.00014	0.03	2.1	1.2%	0.6%	59	25
KDM5A	amplification	0.00014	0.03	0.45	2.1%	4.7%	107	212
MCL1	amplification	0.00019	0.041	0.64	5.9%	9.3%	299	418
INHBA	amplification	0.00092	0.24	2	1.2%	0.6%	61	27
PTEN	deletion	0.00096	0.26	1	5.7%	5.6%	286	253
RAD52	amplification	0.001	0.28	0.49	2.4%	5%	122	224
SMARCA4	mutation	0.0014	0.37	1.6	3.2%	2%	162	90
EZH2	amplification	0.0017	0.44	1.7	1%	0.6%	51	26
DAXX	amplification	0.0018	0.47	0.37	0.3%	0.9%	17	42
KRAS	mutation	0.002	0.5	1.7	2.3%	1.3%	115	60
IKZF1	amplification	0.0021	0.52	1.9	1%	0.5%	50	24
EPHB1	mutation	0.0027	0.63	1.7	2.4%	1.4%	120	65
IKZF1	mutation	0.0028	0.64	2.2	1.4%	0.6%	68	28
CARD11	amplification	0.0029	0.66	2	0.8%	0.4%	41	18
NBN	mutation	0.003	0.67	1.8	1.6%	0.9%	81	40
TOP1	mutation	0.003	0.67	2.1	1.3%	0.6%	63	27
GRIN2A	amplification	0.003	0.67	2	1.7%	0.8%	84	38
FGF14	mutation	0.0032	0.7	2.3	0.6%	0.3%	32	12
PALB2	mutation	0.0037	0.74	1.5	3.4%	2.3%	173	102
JAK1	amplification	0.0038	0.75	1.7	1%	0.6%	48	25
ESR1	amplification	0.004	0.77	1.8	2%	1.1%	102	50
NKX2-1	amplification	0.0042	0.79	2	1.7%	0.8%	86	38
FGF10	amplification	0.0047	0.82	1.6	1.2%	0.7%	59	32
BRCA1	mutation	0.0056	0.87	1.1	5.7%	5.3%	286	239
FOXL2	mutation	0.0061	0.9	1.8	1.1%	0.6%	54	26
JUN	mutation	0.0062	0.9	2	0.7%	0.4%	37	16
AKT3	amplification	0.0065	0.91	1.3	3.1%	2.4%	158	110
RICTOR	mutation	0.007	0.92	1.6	2.1%	1.3%	108	59
NOTCH2	amplification	0.0077	0.94	0.6	2.6%	4.4%	133	200
JAK3	amplification	0.0078	0.94	1.5	1.4%	0.9%	70	42
FGF4	amplification	0.0094	0.97	1.5	19.3%	12.9%	974	580
FGFR1	mutation	0.0098	0.97	1.7	2%	1.2%	100	53
WISP3	amplification	0.0098	0.97	1.3	1.7%	1.3%	85	58
BAP1	mutation	0.0099	0.98	1.4	2.2%	1.6%	110	71
FGF3	amplification	0.011	0.98	1.5	19.4%	13%	977	585
ARID2	mutation	0.012	0.99	1.5	3%	2%	152	91
XPO1	mutation	0.015	1	1.9	1.2%	0.6%	59	27
TSC1	mutation	0.015	1	1.5	2.3%	1.5%	116	69
MAP2K4	mutation	0.018	1	1.6	4%	2.5%	202	112
NTRK2	mutation	0.019	1	0.73	0.8%	1%	38	47
PMS2	amplification	0.021	1	1.6	0.8%	0.5%	42	23
RUNX1	mutation	0.021	1	0.83	2.6%	3.1%	129	139
CRBN	mutation	0.021	1	1.9	0.8%	0.4%	40	19
GATA3	amplification	0.021	1	0.58	3.8%	6.6%	191	296
ASXL1	amplification	0.021	1	1.6	1.4%	0.8%	68	38
KEAP1	mutation	0.022	1	1.6	1.6%	1%	79	43
FGF19	amplification	0.023	1	1.5	19.9%	13.4%	1002	606
