# Supplementary material for: The genomic landscape of metastatic breast cancer: Insights from 11,000 tumors
Source: PLoS One. 2020 May 6;15(5):e0231999. doi: 10.1371/journal.pone.0231999 (PMC7202592; doi:10.1371/journal.pone.0231999)
Supplement: S4 Table — Corrected p-values were calculated by permuting the tissue of samples 1000 times. Results for the 9 most common biopsy sites are shown, for alterations that occurred at least ten times at the metastatic site. (XLSX) [file pone.0231999.s007.xlsx]

## Sheet: liver
Tissue	Gene	Alteration	p-value	Corrected p-value	Enrichment	Rate in Mets	Rate in Local Tumors	Count in Mets	Count in Local Tumors
liver	ESR1	mutation	5.8e-107	<0.001	3.7	29.2%	2.2%	600	100
liver	CDH1	mutation	1.9e-07	<0.001	0.018	9.9%	9.8%	203	441
liver	NKX2-1	amplification	1e-05	0.003	1.6	2.6%	0.8%	53	38
liver	FGF4	amplification	3e-05	0.008	0.99	25.4%	12.8%	522	580
liver	CTCF	mutation	3e-05	0.01	1.4	2.3%	0.9%	47	39
liver	FGF19	amplification	3.7e-05	0.013	0.97	26.3%	13.4%	541	606
liver	APCDD1	amplification	4.5e-05	0.016	1.3	1.4%	0.6%	29	25
liver	WISP3	amplification	6.9e-05	0.025	0.67	2%	1.3%	42	58
liver	CCND1	amplification	7.1e-05	0.025	0.94	27.7%	14.4%	569	652
liver	FGF3	amplification	8.4e-05	0.027	0.96	25.2%	12.9%	518	585
liver	RICTOR	mutation	0.00011	0.035	0.98	2.6%	1.3%	53	59
liver	GRIN2A	amplification	0.00017	0.044	1.3	2.1%	0.8%	44	38
liver	FGFR1	mutation	0.00022	0.058	1.2	2.6%	1.2%	54	53
liver	GPR124	amplification	0.00023	0.059	0.91	21.2%	11.3%	435	509
liver	PARP1	amplification	0.00024	0.061	0.55	6.1%	4.2%	125	188
liver	INHBA	amplification	0.00033	0.084	1.3	1.5%	0.6%	30	27
liver	PALB2	mutation	0.00038	0.089	0.77	3.8%	2.3%	79	102
liver	CDKN1B	amplification	0.00044	0.11	-2.1	0.8%	3.6%	17	163
liver	PTEN	deletion	0.00057	0.14	-0.077	5.3%	5.6%	109	253
liver	TP53	mutation	0.00058	0.14	-0.51	42.5%	60.5%	872	2736
liver	ZNF703	amplification	0.00091	0.24	0.88	21.5%	11.6%	441	526
liver	EPHB1	mutation	0.00094	0.25	0.87	2.7%	1.5%	55	66
liver	CARD11	amplification	0.00097	0.26	1.2	0.9%	0.4%	19	18
liver	ESR1	amplification	0.001	0.27	1.2	2.5%	1.1%	51	50
liver	CRKL	amplification	0.0011	0.29	2	0.8%	0.2%	17	9
liver	C1130	amplification	0.0014	0.35	1	10.6%	5.2%	218	235
liver	AURKA	mutation	0.0016	0.39	1.9	0.8%	0.2%	17	10
liver	NBN	mutation	0.0016	0.4	0.94	1.7%	0.9%	35	40
liver	MEF2B	amplification	0.0018	0.43	0.68	1.5%	0.9%	30	41
liver	TOP1	mutation	0.0021	0.48	1.1	1.3%	0.6%	26	27
liver	NFKBIA	amplification	0.0025	0.52	0.94	3.4%	1.8%	70	80
liver	PRSS8	amplification	0.0027	0.55	0.99	1.9%	1%	39	43
liver	JAK3	amplification	0.0029	0.58	0.74	1.6%	0.9%	32	42
liver	BRCA1	mutation	0.0036	0.66	0.031	5.4%	5.3%	111	239
liver	AKT3	amplification	0.0037	0.67	0.4	3.2%	2.4%	66	110
liver	TSC1	mutation	0.0037	0.67	0.78	2.6%	1.5%	54	69
liver	FGF14	mutation	0.004	0.7	1.3	0.7%	0.3%	14	12
liver	ERBB4	amplification	0.0041	0.72	1.7	0.5%	0.2%	11	7
liver	IKZF1	amplification	0.0046	0.76	0.93	1%	0.5%	21	24
liver	FGF10	amplification	0.005	0.8	0.77	1.2%	0.7%	25	32
liver	BTG1	amplification	0.0052	0.81	1.4	1.3%	0.5%	26	21
liver	NSD1	amplification	0.0064	0.88	0.77	1%	0.6%	21	27
liver	XPO1	mutation	0.0071	0.91	1.1	1.3%	0.6%	27	27
liver	KEAP1	mutation	0.0072	0.91	0.87	1.8%	1%	36	43
liver	RB1	deletion	0.0072	0.91	-0.16	2.6%	2.9%	53	130
liver	CDC73	amplification	0.0072	0.91	0.57	6%	4%	123	182
liver	PIK3R2	amplification	0.0074	0.92	0.55	1.7%	1.1%	34	51
liver	TSC2	amplification	0.0075	0.92	1.7	0.9%	0.3%	19	13
liver	PIK3C2G	amplification	0.0077	0.93	-1.6	1.3%	3.9%	26	178
liver	NTRK1	amplification	0.0077	0.93	0.0051	2.5%	2.5%	52	114

## Sheet: lymph node
Tissue	Gene	Alteration	p-value	Corrected p-value	Enrichment	Rate in Mets	Rate in Primaries	Count in Mets	Count in Primaries
lymph node	ESR1	mutation	5.4e-11	<0.001	1.4	6%	2.2%	82	100
lymph node	SMAD4	deletion	3.4e-05	0.015	2.8	1%	0.1%	13	6
lymph node	RICTOR	mutation	0.00022	0.076	1.1	2.9%	1.3%	39	59
lymph node	XPO1	mutation	0.00039	0.13	1.5	1.7%	0.6%	23	27
lymph node	CD79A	amplification	0.0011	0.31	1.8	1%	0.3%	14	13
lymph node	EZH2	amplification	0.0018	0.46	1.3	1.5%	0.6%	20	26
lymph node	SOX2	mutation	0.0019	0.47	1.7	1%	0.3%	14	14
lymph node	ZNF217	amplification	0.0022	0.52	0.4	9.2%	7%	125	315
lymph node	KMT2D	mutation	0.0024	0.55	-0.11	8.9%	9.6%	121	436
lymph node	SPOP	mutation	0.0036	0.71	1.5	1.2%	0.4%	16	19
lymph node	PAX5	mutation	0.0047	0.8	1.2	1.5%	0.7%	21	30
lymph node	CCND3	amplification	0.006	0.88	0.69	3.5%	2.1%	47	97
lymph node	MAP2K4	deletion	0.0063	0.89	0.65	3.2%	2.1%	44	93
lymph node	JAK1	mutation	0.0076	0.93	1	2.9%	1.4%	40	65
lymph node	TP53	mutation	0.0084	0.94	0.1	65%	60.5%	882	2736
lymph node	ARFRP1	amplification	0.009	0.94	0.49	5.2%	3.7%	71	168
lymph node	SMARCA4	mutation	0.0094	0.95	1	4.1%	2%	55	90
lymph node	FGFR1	amplification	0.011	0.97	0.24	13.5%	11.4%	183	516
lymph node	APCDD1	amplification	0.011	0.98	1.2	1.3%	0.6%	17	25
lymph node	NBN	amplification	0.012	0.98	0.24	18.1%	15.3%	246	692
lymph node	CD79B	mutation	0.013	0.98	1.6	0.7%	0.2%	10	11
lymph node	FGFR4	mutation	0.013	0.98	0.9	2.3%	1.2%	31	55
lymph node	AURKA	amplification	0.013	0.99	0.41	6%	4.5%	82	205
lymph node	NOTCH3	mutation	0.015	0.99	-0.27	3.3%	4%	45	181
lymph node	GPR124	amplification	0.024	1	0.2	12.9%	11.3%	175	509
lymph node	NFE2L2	mutation	0.024	1	0.96	1.5%	0.8%	20	34
lymph node	GNAS	amplification	0.024	1	0.34	7.4%	5.8%	100	263
lymph node	KDM5A	amplification	0.024	1	-0.5	3.3%	4.7%	45	212
lymph node	PDGFRA	mutation	0.025	1	0.8	2.4%	1.3%	32	61
lymph node	C1130	amplification	0.025	1	0.27	6.3%	5.2%	85	235
lymph node	MAP2K4	mutation	0.025	1	0.57	3.7%	2.5%	50	112
lymph node	ALOX12B	mutation	0.025	1	0.99	1.8%	0.9%	24	40
lymph node	TET2	mutation	0.026	1	0.62	3.8%	2.4%	51	110
lymph node	RUNX1T1	amplification	0.028	1	0.21	17.3%	14.9%	235	675
lymph node	PRKDC	amplification	0.029	1	0.31	9.9%	7.9%	134	359
lymph node	CDK6	mutation	0.03	1	1.3	0.8%	0.3%	11	15
lymph node	CBL	mutation	0.033	1	0.83	1.7%	1%	23	43
lymph node	JAK2	mutation	0.036	1	0.77	2.7%	1.6%	37	72
lymph node	STAG2	mutation	0.036	1	0.85	3.4%	1.9%	46	85
lymph node	CTCF	mutation	0.036	1	0.9	1.6%	0.9%	22	39
lymph node	ZNF703	amplification	0.04	1	0.16	13%	11.6%	177	526
lymph node	ASXL1	amplification	0.04	1	0.8	1.5%	0.8%	20	38
lymph node	KEAP1	mutation	0.04	1	0.83	1.7%	1%	23	43
lymph node	BRAF	amplification	0.042	1	1	1%	0.5%	14	23
lymph node	RPTOR	mutation	0.044	1	0.67	2.4%	1.5%	33	69
lymph node	BARD1	mutation	0.047	1	0.73	2.1%	1.3%	29	58
lymph node	PIK3R2	mutation	0.047	1	0.79	1.8%	1.1%	25	48
lymph node	KIT	amplification	0.048	1	-0.88	0.8%	1.5%	11	68
lymph node	AKT3	amplification	0.05	1	0.51	3.5%	2.4%	47	110
lymph node	CDKN1B	amplification	0.054	1	-0.52	2.5%	3.6%	34	163

## Sheet: lung
Tissue	Gene	Alteration	p-value	Corrected p-value	Enrichment	Rate in Mets	Rate in Primaries	Count in Mets	Count in Primaries
lung	ESR1	mutation	1.5e-17	<0.001	2	8.7%	2.2%	44	100
lung	CDH1	mutation	4.3e-06	0.006	-1.9	2.6%	9.8%	13	441
lung	CDKN2B	deletion	1.8e-05	0.015	1	8.9%	4.3%	45	195
lung	CDKN2A	deletion	5.1e-05	0.042	0.96	9.3%	4.8%	47	216
lung	IKZF1	mutation	0.0001	0.066	1.9	2.4%	0.6%	12	28
lung	JAK1	amplification	0.00014	0.088	2.2	2.6%	0.6%	13	25
lung	CDK4	amplification	0.00078	0.31	1.1	4.2%	1.9%	21	85
lung	FGF10	amplification	0.0013	0.4	1.7	2.4%	0.7%	12	32
lung	KEAP1	mutation	0.0031	0.64	1.4	2.6%	1%	13	43
lung	CDKN2A	mutation	0.0032	0.65	1.1	3.6%	1.7%	18	75
lung	KRAS	mutation	0.0041	0.72	1.2	3%	1.3%	15	60
lung	STK11	mutation	0.0044	0.74	1.1	3.6%	1.6%	18	74
lung	LRP1B	mutation	0.0078	0.89	0.67	11.1%	6.9%	56	314
lung	NBN	amplification	0.0085	0.9	-0.47	11.1%	15.3%	56	692
lung	IRS2	amplification	0.014	0.96	1.1	3%	1.4%	15	62
lung	PDGFRA	mutation	0.015	0.97	1	2.8%	1.3%	14	61
lung	ASXL1	amplification	0.017	0.98	1.2	2%	0.8%	10	38
lung	DDR2	amplification	0.021	0.98	-0.6	4.4%	6.6%	22	298
lung	RAD51C	amplification	0.03	1	-1.2	2%	4.4%	10	201
lung	CASP8	mutation	0.03	1	0.99	2.8%	1.4%	14	63
lung	BCL6	amplification	0.034	1	0.96	2.4%	1.2%	12	55
lung	RARA	amplification	0.035	1	0.84	4.8%	2.7%	24	120
lung	JUN	amplification	0.037	1	1.3	2.2%	0.9%	11	41
lung	GNA13	amplification	0.037	1	-0.92	2.8%	5.3%	14	238
lung	MAP3K13	amplification	0.04	1	1	2.2%	1.1%	11	48
lung	MCL1	amplification	0.045	1	-0.34	7.3%	9.2%	37	418
lung	MYC	amplification	0.045	1	-0.15	21.2%	23.5%	107	1061
lung	MYCL	amplification	0.046	1	1.1	2.2%	1%	11	45
lung	EPHA5	mutation	0.049	1	0.85	3.4%	1.9%	17	84
lung	IDH2	amplification	0.059	1	0.99	2.4%	1.2%	12	54
lung	EPHB1	mutation	0.079	1	0.81	2.6%	1.5%	13	66
lung	BLM	mutation	0.086	1	0.71	3%	1.8%	15	82
lung	ATM	mutation	0.094	1	-0.54	3.4%	4.9%	17	222
lung	KLHL6	amplification	0.096	1	0.81	2.6%	1.5%	13	66
lung	ZNF217	amplification	0.096	1	-0.68	4.4%	7%	22	315
lung	ZNF703	mutation	0.1	1	0.69	3%	1.8%	15	83
lung	PRKDC	mutation	0.11	1	0.46	7.7%	5.6%	39	254
lung	FGFR1	mutation	0.11	1	0.75	2%	1.2%	10	53
lung	GATA3	mutation	0.12	1	0.044	9.3%	9%	47	408
lung	KDM6A	mutation	0.12	1	0.49	5.3%	3.8%	27	172
lung	CDK12	amplification	0.12	1	0.67	11.1%	6.9%	56	314
lung	ZNF703	amplification	0.13	1	0.0054	11.7%	11.6%	59	526
lung	AXL	mutation	0.13	1	0.83	2.2%	1.2%	11	55
lung	PBRM1	mutation	0.14	1	0.74	2.4%	1.4%	12	64
lung	KAT6A	amplification	0.14	1	-0.39	7.3%	9.6%	37	433
lung	RNF43	amplification	0.15	1	-0.82	2.2%	3.9%	11	174
lung	EGFR	mutation	0.15	1	0.59	3.2%	2.1%	16	95
lung	GATA3	amplification	0.16	1	-0.19	5.7%	6.6%	29	296
lung	MED12	mutation	0.16	1	0.43	5.5%	4.1%	28	186
lung	KMT2A	mutation	0.17	1	0.42	5.3%	4%	27	181

## Sheet: skin
Tissue	Gene	Alteration	p-value	Corrected p-value	Enrichment	Rate in Mets	Rate in Primaries	Count in Mets	Count in Primaries
skin	ESR1	mutation	1.7e-11	<0.001	1.9	8.2%	2.2%	39	100
skin	EZH2	amplification	0.00041	0.21	1.8	2.1%	0.6%	10	26
skin	NOTCH1	mutation	0.00053	0.25	0.97	8.8%	4.5%	42	203
skin	CDH1	mutation	0.0014	0.42	0.63	15.1%	9.8%	72	441
skin	APC	mutation	0.0015	0.44	0.93	6.9%	3.6%	33	163
skin	TET2	mutation	0.0029	0.58	1.1	5.2%	2.4%	25	110
skin	NBN	amplification	0.0031	0.61	0.42	20.5%	15.3%	98	692
skin	ABL1	mutation	0.0043	0.71	1.3	3.6%	1.5%	17	66
skin	CTCF	mutation	0.0055	0.76	1.4	2.3%	0.9%	11	39
skin	DNMT3A	mutation	0.0076	0.85	0.92	4.8%	2.5%	23	115
skin	JAK1	mutation	0.0078	0.85	1.3	3.6%	1.4%	17	65
skin	RUNX1T1	amplification	0.0092	0.88	0.38	19.5%	14.9%	93	675
skin	PRSS8	amplification	0.011	0.91	1.3	2.3%	1%	11	43
skin	AKT1	mutation	0.012	0.93	0.72	6.3%	3.8%	30	172
skin	PRKDC	amplification	0.012	0.94	0.48	11.1%	7.9%	53	359
skin	RAD52	amplification	0.014	0.95	-1.2	2.1%	5%	10	224
skin	KDM5C	mutation	0.014	0.95	0.93	4.4%	2.3%	21	104
skin	DDR2	mutation	0.014	0.95	1.3	2.9%	1.2%	14	54
skin	JAK2	mutation	0.014	0.96	1.1	3.3%	1.6%	16	72
skin	FGFR3	mutation	0.014	0.96	1.1	2.5%	1.1%	12	51
skin	NSD1	mutation	0.016	0.97	1.1	5.2%	2.4%	25	108
skin	NF1	mutation	0.017	0.97	0.68	9.2%	5.7%	44	259
skin	ARID1A	mutation	0.017	0.97	0.68	12.3%	7.7%	59	347
skin	JAK2	amplification	0.018	0.98	0.8	3.6%	2%	17	92
skin	BAP1	mutation	0.019	0.98	0.99	3.1%	1.6%	15	71
skin	TBX3	mutation	0.022	0.99	0.66	6.5%	4.1%	31	185
skin	HGF	mutation	0.024	0.99	1.1	2.5%	1.2%	12	54
skin	ERBB2	mutation	0.024	0.99	0.71	6.5%	4%	31	179
skin	PIK3C3	mutation	0.028	1	1.2	2.1%	0.9%	10	42
skin	CDKN2A	mutation	0.029	1	0.91	3.1%	1.7%	15	75
skin	SMARCA4	mutation	0.031	1	1.1	4.2%	2%	20	90
skin	RUNX1	amplification	0.033	1	1	2.1%	1%	10	47
skin	GATA3	mutation	0.036	1	-0.48	6.5%	9%	31	408
skin	JAK3	amplification	0.036	1	1.2	2.1%	0.9%	10	42
skin	PRKDC	mutation	0.044	1	0.64	8.8%	5.6%	42	254
skin	IKBKE	amplification	0.051	1	0.74	3.8%	2.3%	18	102
skin	MYC	amplification	0.052	1	0.22	27.4%	23.5%	131	1061
skin	MAP3K1	mutation	0.054	1	0.5	8.4%	5.9%	40	268
skin	FGFR1	mutation	0.054	1	0.97	2.3%	1.2%	11	53
skin	NOTCH2	amplification	0.06	1	0.45	6.1%	4.4%	29	201
skin	STAG2	mutation	0.061	1	1	3.8%	1.9%	18	85
skin	FGFR1	amplification	0.065	1	0.27	13.8%	11.4%	66	516
skin	DIS3	mutation	0.067	1	0.94	2.1%	1.1%	10	49
skin	CBFB	mutation	0.071	1	0.6	3.6%	2.3%	17	106
skin	ALK	mutation	0.074	1	0.86	5%	2.8%	24	125
skin	IGF1R	mutation	0.09	1	0.76	2.9%	1.7%	14	78
skin	CCND3	amplification	0.093	1	0.55	3.1%	2.1%	15	97
skin	STK11	mutation	0.094	1	0.73	2.7%	1.6%	13	74
skin	PARP4	mutation	0.096	1	0.57	4.6%	3.1%	22	140
skin	PALB2	mutation	0.11	1	0.65	3.6%	2.3%	17	102

## Sheet: bone
Tissue	Gene	Alteration	p-value	Corrected p-value	Enrichment	Rate in Mets	Rate in Primaries	Count in Mets	Count in Primaries
bone	ESR1	mutation	9e-19	<0.001	2.6	13.6%	2.2%	64	100
bone	DNMT3A	mutation	1.5e-05	0.014	1.3	6.4%	2.5%	30	115
bone	PARP4	mutation	9.2e-05	0.065	1.2	7%	3.1%	33	140
bone	MCL1	amplification	0.00014	0.081	-2.1	2.1%	9.2%	10	418
bone	TOP1	mutation	0.00097	0.32	1.8	2.1%	0.6%	10	27
bone	CTCF	mutation	0.0011	0.36	1.6	2.6%	0.9%	12	39
bone	IKZF1	mutation	0.0013	0.39	1.8	2.1%	0.6%	10	28
bone	PIK3CA	mutation	0.0015	0.42	0.63	45.3%	29.2%	213	1319
bone	KRAS	mutation	0.0019	0.46	1.4	3.4%	1.3%	16	60
bone	PBRM1	mutation	0.002	0.49	1.3	3.6%	1.4%	17	64
bone	PTPN11	mutation	0.0032	0.64	1.7	2.3%	0.7%	11	32
bone	TSHR	mutation	0.0036	0.67	1.4	2.3%	0.9%	11	40
bone	KAT6A	amplification	0.0066	0.85	-0.59	6.4%	9.6%	30	433
bone	RNF43	mutation	0.0073	0.87	1.4	2.6%	1%	12	44
bone	MYC	amplification	0.0087	0.9	-0.72	14.3%	23.5%	67	1061
bone	GRIN2A	amplification	0.013	0.95	1.3	2.1%	0.8%	10	38
bone	PALB2	mutation	0.02	0.98	0.84	4%	2.3%	19	102
bone	ZNF217	amplification	0.021	0.98	-0.23	6%	7%	28	315
bone	ATM	mutation	0.022	0.99	0.79	8.5%	4.9%	40	222
bone	NKX2-1	amplification	0.026	1	1.3	2.1%	0.8%	10	38
bone	CUL4B	mutation	0.027	1	1.2	3%	1.3%	14	57
bone	FGFR1	amplification	0.046	1	0.14	12.6%	11.4%	59	516
bone	RICTOR	amplification	0.047	1	0.5	2.1%	1.5%	10	68
bone	CDK12	amplification	0.048	1	-0.71	4.3%	6.9%	20	314
bone	TRRAP	mutation	0.051	1	0.47	4.9%	3.5%	23	160
bone	BAP1	mutation	0.052	1	0.57	2.3%	1.6%	11	71
bone	GNAS	amplification	0.055	1	-0.19	5.1%	5.8%	24	263
bone	MUTYH	mutation	0.06	1	0.55	3%	2%	14	92
bone	ZNF703	amplification	0.06	1	0.27	14%	11.6%	66	526
bone	FGFR1	mutation	0.061	1	0.99	2.3%	1.2%	11	53
bone	EPHB1	mutation	0.067	1	0.92	2.8%	1.5%	13	66
bone	FANCA	mutation	0.068	1	0.62	4%	2.6%	19	119
bone	GPR124	amplification	0.072	1	0.27	13.6%	11.3%	64	509
bone	AURKA	amplification	0.08	1	-0.24	3.8%	4.5%	18	205
bone	RNF43	amplification	0.089	1	-0.27	3.2%	3.9%	15	174
bone	CD79B	amplification	0.1	1	0.76	6.8%	4%	32	181
bone	STK11	mutation	0.11	1	0.51	2.3%	1.6%	11	74
bone	TP53	mutation	0.11	1	-0.7	37.2%	60.5%	175	2736
bone	ERBB2	mutation	0.11	1	-0.41	3%	4%	14	179
bone	NOTCH1	mutation	0.12	1	0.3	5.5%	4.5%	26	203
bone	BRCA2	mutation	0.12	1	0.58	10.6%	7.1%	50	321
bone	MDM4	amplification	0.12	1	-0.47	2.3%	3.3%	11	147
bone	MTOR	mutation	0.12	1	-0.39	2.3%	3.1%	11	139
bone	TSC2	mutation	0.13	1	-0.4	2.3%	3.1%	11	140
bone	RAD51C	amplification	0.14	1	-0.14	4%	4.4%	19	201
bone	CBFB	mutation	0.14	1	-0.0032	2.3%	2.3%	11	106
bone	RUNX1T1	amplification	0.15	1	-0.38	11.5%	14.9%	54	675
bone	NTRK1	mutation	0.18	1	0.89	2.6%	1.4%	12	62
bone	ARFRP1	amplification	0.19	1	-0.13	3.4%	3.7%	16	168
bone	MAP2K4	mutation	0.19	1	0.85	4.5%	2.5%	21	112

## Sheet: soft tissue
Tissue	Gene	Alteration	p-value	Corrected p-value	Enrichment	Rate in Mets	Rate in Primaries	Count in Mets	Count in Primaries
soft tissue	ESR1	mutation	1.5e-10	<0.001	1.9	8.5%	2.2%	36	100
soft tissue	IKZF1	mutation	0.00036	0.17	1.9	2.4%	0.6%	10	28
soft tissue	VHL	amplification	0.00079	0.28	1.6	2.6%	0.9%	11	39
soft tissue	CTCF	mutation	0.00086	0.29	1.7	2.8%	0.9%	12	39
soft tissue	TSC1	mutation	0.0012	0.36	1.3	3.8%	1.5%	16	69
soft tissue	CRBN	amplification	0.0017	0.44	1.5	2.4%	0.8%	10	37
soft tissue	IKBKE	amplification	0.0017	0.44	1.1	5%	2.3%	21	102
soft tissue	BCL6	amplification	0.0018	0.46	1.3	3.1%	1.2%	13	55
soft tissue	MDM4	amplification	0.0023	0.52	0.97	6.4%	3.3%	27	147
soft tissue	WISP3	amplification	0.0026	0.55	1.2	3.1%	1.3%	13	58
soft tissue	FANCD2	amplification	0.0026	0.55	1.5	2.4%	0.8%	10	38
soft tissue	RUNX1T1	amplification	0.0039	0.66	0.42	20%	14.9%	85	675
soft tissue	NTRK1	amplification	0.0043	0.68	0.83	4.5%	2.5%	19	114
soft tissue	RNF43	mutation	0.0063	0.79	1.4	2.6%	1%	11	44
soft tissue	NF2	mutation	0.0066	0.81	1.5	2.6%	0.9%	11	41
soft tissue	NBN	mutation	0.0099	0.89	1.4	2.4%	0.9%	10	40
soft tissue	CDKN2A	deletion	0.01	0.89	0.66	7.5%	4.8%	32	216
soft tissue	ESR1	amplification	0.01	0.89	1.2	2.6%	1.1%	11	50
soft tissue	TOP1	amplification	0.011	0.9	1.2	2.4%	1%	10	45
soft tissue	NBN	amplification	0.011	0.9	0.37	19.8%	15.3%	84	692
soft tissue	PRDM1	amplification	0.012	0.91	0.74	5.7%	3.4%	24	153
soft tissue	GPR124	amplification	0.013	0.94	0.47	15.6%	11.3%	66	509
soft tissue	DDR2	amplification	0.014	0.94	0.52	9.4%	6.6%	40	298
soft tissue	CD79B	amplification	0.016	0.96	0.72	6.6%	4%	28	181
soft tissue	AR	mutation	0.018	0.96	0.68	8.7%	5.4%	37	246
soft tissue	PALB2	mutation	0.018	0.96	0.91	4.2%	2.3%	18	102
soft tissue	JAK2	mutation	0.018	0.97	1	3.3%	1.6%	14	72
soft tissue	BCL6	mutation	0.023	0.99	1.4	2.4%	0.9%	10	41
soft tissue	CDKN2B	deletion	0.024	0.99	0.61	6.6%	4.3%	28	195
soft tissue	PTEN	mutation	0.024	0.99	0.53	11.3%	7.8%	48	354
soft tissue	MAP3K1	mutation	0.026	0.99	0.63	9.2%	5.9%	39	268
soft tissue	MYC	amplification	0.036	1	0.2	26.9%	23.5%	114	1061
soft tissue	EPHA5	mutation	0.041	1	1	3.8%	1.9%	16	84
soft tissue	FGFR4	mutation	0.042	1	1.2	2.8%	1.2%	12	55
soft tissue	AKT3	amplification	0.044	1	0.72	4%	2.4%	17	110
soft tissue	TIPARP	amplification	0.044	1	0.85	2.4%	1.3%	10	59
soft tissue	FGFR3	mutation	0.045	1	1.1	2.4%	1.1%	10	51
soft tissue	KDM5C	mutation	0.045	1	0.8	4%	2.3%	17	104
soft tissue	KIT	mutation	0.051	1	1.2	3.1%	1.3%	13	61
soft tissue	TET2	mutation	0.055	1	0.8	4.2%	2.4%	18	110
soft tissue	PTEN	deletion	0.058	1	0.34	7.1%	5.6%	30	253
soft tissue	NSD1	mutation	0.06	1	0.98	4.7%	2.4%	20	108
soft tissue	CDH1	mutation	0.062	1	-0.24	8.3%	9.8%	35	441
soft tissue	RPTOR	mutation	0.065	1	0.89	2.8%	1.5%	12	69
soft tissue	ZNF703	amplification	0.071	1	0.35	14.9%	11.6%	63	526
soft tissue	KLHL6	amplification	0.072	1	0.82	2.6%	1.5%	11	66
soft tissue	PRKDC	amplification	0.073	1	0.32	9.9%	7.9%	42	359
soft tissue	ARFRP1	amplification	0.076	1	0.61	5.7%	3.7%	24	168
soft tissue	BRIP1	amplification	0.077	1	0.52	6.8%	4.8%	29	215
soft tissue	WT1	amplification	0.082	1	0.78	2.6%	1.5%	11	68

## Sheet: chest wall
Tissue	Gene	Alteration	p-value	Corrected p-value	Enrichment	Rate in Mets	Rate in Primaries	Count in Mets	Count in Primaries
chest wall	ESR1	mutation	9.7e-09	<0.001	1.8	7.6%	2.2%	31	100
chest wall	NBN	amplification	4e-06	0.006	0.66	24.1%	15.3%	99	692
chest wall	RUNX1T1	amplification	1.5e-05	0.011	0.63	23.2%	14.9%	95	675
chest wall	MYC	amplification	7e-05	0.036	0.47	32.4%	23.5%	133	1061
chest wall	FGF10	amplification	0.00013	0.072	1.9	2.7%	0.7%	11	32
chest wall	NTRK1	mutation	0.00047	0.19	1.7	4.6%	1.4%	19	62
chest wall	PRKDC	amplification	0.00099	0.31	0.67	12.7%	7.9%	52	359
chest wall	RICTOR	amplification	0.0014	0.39	1.3	3.7%	1.5%	15	68
chest wall	GPR124	amplification	0.0032	0.59	0.4	14.9%	11.3%	61	509
chest wall	NF1	mutation	0.0033	0.59	0.87	10.5%	5.7%	43	259
chest wall	ZNF703	amplification	0.0037	0.62	0.38	15.1%	11.6%	62	526
chest wall	KEAP1	amplification	0.0056	0.74	1.3	2.4%	1%	10	45
chest wall	SMO	mutation	0.0096	0.86	1.2	3.7%	1.6%	15	74
chest wall	IL7R	amplification	0.011	0.89	0.95	4.1%	2.1%	17	97
chest wall	EPHB1	mutation	0.012	0.9	1.4	3.9%	1.5%	16	66
chest wall	WT1	amplification	0.012	0.91	1.1	3.2%	1.5%	13	68
chest wall	CEBPA	amplification	0.014	0.94	0.74	4.6%	2.8%	19	125
chest wall	FLT4	mutation	0.016	0.96	1.2	4.9%	2.1%	20	96
chest wall	CDKN2B	deletion	0.018	0.96	0.66	6.8%	4.3%	28	195
chest wall	DNMT3A	mutation	0.019	0.97	0.94	4.9%	2.5%	20	115
chest wall	RICTOR	mutation	0.02	0.97	1.2	2.9%	1.3%	12	59
chest wall	JAK1	mutation	0.021	0.97	1.3	3.7%	1.4%	15	65
chest wall	CHEK2	mutation	0.021	0.97	1.1	2.9%	1.4%	12	62
chest wall	FGFR1	amplification	0.023	0.98	0.33	14.4%	11.4%	59	516
chest wall	MAP2K4	deletion	0.024	0.98	0.92	3.9%	2.1%	16	93
chest wall	CDKN2B	amplification	0.026	0.98	0.81	3.4%	1.9%	14	88
chest wall	BRAF	mutation	0.027	0.98	1.2	2.9%	1.3%	12	59
chest wall	MAP3K1	mutation	0.035	1	0.6	9%	5.9%	37	268
chest wall	BRCA1	mutation	0.036	1	0.73	8.8%	5.3%	36	239
chest wall	EGFR	mutation	0.038	1	0.89	3.9%	2.1%	16	95
chest wall	CDKN2A	deletion	0.04	1	0.56	7.1%	4.8%	29	216
chest wall	TP53	mutation	0.042	1	0.14	66.6%	60.5%	273	2736
chest wall	ABL1	mutation	0.049	1	1.1	3.2%	1.5%	13	66
chest wall	HGF	mutation	0.056	1	1	2.4%	1.2%	10	54
chest wall	KAT6A	amplification	0.06	1	0.38	12.4%	9.6%	51	433
chest wall	ATRX	mutation	0.067	1	-0.41	3.2%	4.2%	13	191
chest wall	NTRK1	amplification	0.083	1	0.63	3.9%	2.5%	16	114
chest wall	KAT6A	mutation	0.084	1	0.87	5.9%	3.2%	24	145
chest wall	CDKN2A	amplification	0.089	1	0.61	3.2%	2.1%	13	94
chest wall	AURKA	amplification	0.098	1	0.43	6.1%	4.5%	25	205
chest wall	NOTCH1	mutation	0.1	1	0.7	7.3%	4.5%	30	203
chest wall	BCOR	mutation	0.12	1	-0.3	3.7%	4.5%	15	203
chest wall	TRRAP	mutation	0.12	1	0.78	6.1%	3.5%	25	160
chest wall	BRIP1	mutation	0.12	1	1	2.9%	1.5%	12	66
chest wall	FANCG	amplification	0.13	1	0.79	2.7%	1.5%	11	70
chest wall	APC	mutation	0.13	1	0.7	5.9%	3.6%	24	163
chest wall	NOTCH2	mutation	0.14	1	0.57	7.3%	4.9%	30	222
chest wall	TET2	mutation	0.14	1	0.68	3.9%	2.4%	16	110
chest wall	PIK3C2G	amplification	0.15	1	-0.69	2.4%	3.9%	10	178
chest wall	KDM5A	mutation	0.15	1	0.89	3.2%	1.7%	13	77

## Sheet: brain
Tissue	Gene	Alteration	p-value	Corrected p-value	Enrichment	Rate in Mets	Rate in Primaries	Count in Mets	Count in Primaries
brain	ESR1	mutation	3.7e-06	0.008	1.7	7.1%	2.2%	17	100
brain	ASXL1	amplification	1.8e-05	0.022	2.3	4.2%	0.8%	10	38
brain	PTEN	deletion	6.7e-05	0.058	1.1	11.8%	5.6%	28	253
brain	BRCA2	mutation	0.00067	0.21	1	14.3%	7.1%	34	321
brain	BAP1	mutation	0.001	0.26	1.7	5%	1.6%	12	71
brain	SPOP	amplification	0.0059	0.67	1.3	10.1%	4%	24	182
brain	IGF1R	mutation	0.0082	0.74	1.4	4.6%	1.7%	11	78
brain	JAK1	mutation	0.012	0.81	1.5	4.2%	1.4%	10	65
brain	NTRK1	amplification	0.014	0.85	1.1	5.5%	2.5%	13	114
brain	RB1	mutation	0.019	0.9	0.8	10.1%	5.8%	24	261
brain	GRIN2A	mutation	0.02	0.91	1.3	6.7%	2.7%	16	123
brain	ARID2	mutation	0.021	0.92	1.2	4.6%	2%	11	92
brain	AKT3	amplification	0.027	0.94	1	5%	2.4%	12	110
brain	FGF4	amplification	0.029	0.95	0.2	14.7%	12.8%	35	580
brain	FANCI	mutation	0.033	0.97	1.2	4.2%	1.8%	10	83
brain	NOTCH1	mutation	0.033	0.97	1	9.2%	4.5%	22	203
brain	TP53	mutation	0.035	0.97	0.26	72.3%	60.5%	172	2736
brain	MYC	amplification	0.039	0.98	0.41	31.1%	23.5%	74	1061
brain	PARP1	amplification	0.056	1	0.78	7.1%	4.2%	17	188
brain	FGF3	amplification	0.06	1	0.14	14.3%	12.9%	34	585
brain	TRRAP	mutation	0.06	1	1.1	7.6%	3.5%	18	160
brain	KAT6A	amplification	0.061	1	-0.7	5.9%	9.6%	14	433
brain	NBN	amplification	0.066	1	0.4	20.2%	15.3%	48	692
brain	DOT1L	mutation	0.075	1	1.3	4.6%	1.9%	11	87
brain	MTOR	mutation	0.078	1	1.1	6.7%	3.1%	16	139
brain	PIK3R1	mutation	0.081	1	0.76	6.7%	4%	16	179
brain	AR	mutation	0.081	1	0.76	9.2%	5.4%	22	246
brain	PRKDC	amplification	0.088	1	-0.65	5%	7.9%	12	359
brain	RAD51C	amplification	0.09	1	0.76	7.6%	4.4%	18	201
brain	FGF19	amplification	0.09	1	0.091	14.3%	13.4%	34	606
brain	ARFRP1	amplification	0.1	1	0.66	5.9%	3.7%	14	168
brain	BRCA1	mutation	0.1	1	0.8	9.2%	5.3%	22	239
brain	GATA3	mutation	0.11	1	0.27	10.9%	9%	26	408
brain	PRKAR1A	amplification	0.11	1	0.7	7.6%	4.6%	18	210
brain	CCND1	amplification	0.12	1	0.068	15.1%	14.4%	36	652
brain	ZNF217	amplification	0.14	1	0.41	9.2%	7%	22	315
brain	KMT2D	mutation	0.14	1	0.12	10.5%	9.6%	25	436
brain	KDM6A	mutation	0.17	1	0.63	5.9%	3.8%	14	172
brain	PIK3CA	mutation	0.22	1	-0.21	25.2%	29.2%	60	1319
brain	DDR2	amplification	0.22	1	0.49	9.2%	6.6%	22	298
brain	PIK3CA	amplification	0.22	1	0.8	4.6%	2.7%	11	120
brain	ASXL1	mutation	0.25	1	0.91	4.2%	2.2%	10	101
brain	NCOR1	mutation	0.25	1	-0.2	4.2%	4.8%	10	218
brain	GATA3	amplification	0.26	1	-0.38	5%	6.6%	12	296
brain	GPR124	amplification	0.29	1	0.01	11.3%	11.3%	27	509
brain	FANCD2	mutation	0.3	1	0.75	4.2%	2.5%	10	113
brain	CDK12	amplification	0.32	1	1.2	16%	6.9%	38	314
brain	RUNX1T1	amplification	0.32	1	0.24	17.6%	14.9%	42	675
brain	GNAS	mutation	0.33	1	0.83	6.3%	3.5%	15	160
brain	BRIP1	amplification	0.34	1	0.5	6.7%	4.8%	16	215

## Sheet: pleura
Tissue	Gene	Alteration	p-value	Corrected p-value	Enrichment	Rate in Mets	Rate in Primaries	Count in Mets	Count in Primaries
pleura	ESR1	mutation	1.8e-08	<0.001	2.4	11.4%	2.2%	20	100
pleura	MAP3K1	mutation	0.001	0.2	1.2	13.7%	5.9%	24	268
pleura	SMARCA4	mutation	0.0017	0.27	1.5	5.7%	2%	10	90
pleura	TP53	mutation	0.0018	0.29	-0.52	42.3%	60.5%	74	2736
pleura	CDH1	mutation	0.0047	0.47	-0.77	5.7%	9.8%	10	441
pleura	MED12	mutation	0.0062	0.54	1.1	9.1%	4.1%	16	186
pleura	PRKDC	amplification	0.0077	0.61	0.66	12.6%	7.9%	22	359
pleura	NBN	amplification	0.025	0.88	0.47	21.1%	15.3%	37	692
pleura	MYC	amplification	0.043	0.95	0.22	27.4%	23.5%	48	1061
pleura	KMT2D	mutation	0.052	0.97	-0.75	5.7%	9.6%	10	436
pleura	CBFB	mutation	0.063	0.98	1.3	5.7%	2.3%	10	106
pleura	RUNX1T1	amplification	0.069	0.99	0.38	19.4%	14.9%	34	675
pleura	ATR	mutation	0.072	0.99	0.88	5.7%	3.1%	10	140
pleura	PTEN	deletion	0.091	1	0.41	7.4%	5.6%	13	253
pleura	TRRAP	mutation	0.1	1	0.69	5.7%	3.5%	10	160
pleura	BRCA2	mutation	0.24	1	0.53	10.3%	7.1%	18	321
pleura	GATA3	amplification	0.26	1	0.066	6.9%	6.6%	12	296
pleura	NOTCH1	mutation	0.35	1	0.35	5.7%	4.5%	10	203
pleura	ZNF703	amplification	0.37	1	0.56	17.1%	11.6%	30	526
pleura	PIK3CA	mutation	0.48	1	0.11	31.4%	29.2%	55	1319
pleura	CCND1	amplification	0.49	1	0.2	16.6%	14.4%	29	652
pleura	BRCA1	mutation	0.5	1	0.11	5.7%	5.3%	10	239
pleura	LRP1B	mutation	0.54	1	-0.28	5.7%	6.9%	10	314
pleura	MDM2	amplification	0.57	1	0.54	5.7%	3.9%	10	177
pleura	AMER1	mutation	0.59	1	0.34	5.7%	4.5%	10	204
pleura	GNAS	amplification	0.6	1	-0.026	5.7%	5.8%	10	263
pleura	FAT3	mutation	0.69	1	0.23	8.6%	7.3%	15	331
pleura	KAT6A	amplification	0.7	1	0.18	10.9%	9.6%	19	433
pleura	PRKDC	mutation	0.7	1	0.29	6.9%	5.6%	12	254
pleura	FGFR1	amplification	0.73	1	0.38	14.9%	11.4%	26	516
pleura	NF1	mutation	0.75	1	0.26	6.9%	5.7%	12	259
pleura	MCL1	amplification	0.77	1	-0.11	8.6%	9.2%	15	418
pleura	GATA3	mutation	0.79	1	0.54	13.1%	9%	23	408
pleura	FGF19	amplification	0.79	1	0.31	16.6%	13.4%	29	606
pleura	FGF3	amplification	0.82	1	0.4	17.1%	12.9%	30	585
pleura	C1130	amplification	0.82	1	0.4	6.9%	5.2%	12	235
pleura	GPR124	amplification	0.84	1	0.4	14.9%	11.3%	26	509
pleura	FGF4	amplification	0.85	1	0.32	16%	12.8%	28	580
pleura	SPEN	mutation	0.92	1	0.17	5.7%	5.1%	10	230
pleura	ARID1A	mutation	0.98	1	0.34	9.7%	7.7%	17	347
pleura	ERBB2	amplification	1	1	-0.72	6.3%	10.3%	11	467
