# Supplementary material for: The genomic landscape of metastatic breast cancer: Insights from 11,000 tumors
Source: PLoS One. 2020 May 6;15(5):e0231999. doi: 10.1371/journal.pone.0231999 (PMC7202592; doi:10.1371/journal.pone.0231999)
Supplement: S5 Table — Corrected p-values were calculated by permuting the met/local status of samples 1000 times, reflecting the probability of observing a more significant enrichment by chance. (XLSX) [file pone.0231999.s008.xlsx]

## Sheet: Sheet1
Gene	Alteration	p-value	Corrected p-value	Enrichment	Rate in Mets	Rate in Local Tumors	Count in Mets	Count in Local Tumors
ESR1	mutation	3.7e-70	<0.001	13	15.8%	1.2%	794	55
KRAS	mutation	0.00045	0.026	2	1.9%	1%	98	44
NF1	mutation	0.013	0.55	1.4	4.7%	3.3%	235	149
SMARCA4	mutation	0.016	0.62	1.7	0.7%	0.4%	37	19
RUNX1	mutation	0.023	0.76	0.8	1.6%	2%	81	91
MAP3K1	mutation	0.029	0.84	1.5	5.5%	3.5%	276	160
BRCA1	mutation	0.038	0.89	0.89	3.3%	3.7%	168	169
GATA3	mutation	0.057	0.97	1.5	11.6%	7.6%	583	341
DNMT3A	mutation	0.06	0.97	1.4	2%	1.4%	101	64
ERBB3	mutation	0.063	0.98	1.6	1.1%	0.7%	57	32
PBRM1	mutation	0.064	0.98	1.6	0.7%	0.4%	34	19
CDKN1B	mutation	0.082	0.99	1.9	1.4%	0.8%	71	34
MAP2K4	mutation	0.084	0.99	1.6	2.5%	1.6%	124	71
SMAD4	mutation	0.085	1	1.6	1.4%	0.8%	70	38
CDKN2A	mutation	0.087	1	1.3	1.4%	1.1%	72	50
ATR	mutation	0.1	1	1.6	0.7%	0.5%	37	21
FGFR2	mutation	0.1	1	1.9	0.7%	0.4%	36	17
PTCH1	mutation	0.1	1	1.6	0.7%	0.4%	34	19
STK11	mutation	0.13	1	1.2	1.1%	1%	57	43
CHEK2	mutation	0.14	1	1.9	0.7%	0.4%	36	17
PALB2	mutation	0.15	1	1.3	1.6%	1.2%	79	54
PIK3CA	mutation	0.16	1	1.2	35.3%	28.2%	1776	1274
FBXW7	mutation	0.18	1	1.1	0.9%	0.8%	46	36
ARID1A	mutation	0.18	1	1.5	7.1%	4.7%	355	210
TP53	mutation	0.21	1	0.81	48.6%	60.1%	2447	2713
ASXL1	mutation	0.21	1	1.5	0.7%	0.5%	36	22
FANCA	mutation	0.21	1	1.2	0.7%	0.6%	35	26
KMT2D	mutation	0.22	1	0.78	1.6%	2.1%	83	95
CDH1	mutation	0.25	1	1.3	10.6%	8.4%	532	378
CTNNA1	mutation	0.26	1	0.59	0.6%	1%	30	46
NOTCH3	mutation	0.27	1	1.1	0.7%	0.6%	34	29
NOTCH4	mutation	0.31	1	1.4	0.7%	0.5%	37	23
PIK3R1	mutation	0.31	1	0.9	2.4%	2.7%	123	123
BAP1	mutation	0.35	1	0.95	0.7%	0.7%	35	33
SETD2	mutation	0.35	1	1.4	0.9%	0.6%	43	27
MUTYH	mutation	0.37	1	1.2	1.6%	1.4%	79	61
ARID2	mutation	0.37	1	1.3	0.8%	0.7%	42	30
SF3B1	mutation	0.39	1	1.1	1.3%	1.2%	67	56
ATM	mutation	0.4	1	1.3	2.5%	2%	125	88
NCOR1	mutation	0.41	1	1.3	2.4%	1.8%	122	83
BRCA2	mutation	0.42	1	1.2	4.7%	4%	236	180
TBX3	mutation	0.43	1	1.1	3.2%	2.8%	161	127
SPEN	mutation	0.43	1	1.4	2.2%	1.6%	111	70
EGFR	mutation	0.43	1	1.1	0.7%	0.6%	36	28
PTEN	mutation	0.44	1	0.94	6.7%	7.2%	338	324
CASP8	mutation	0.48	1	1.1	0.5%	0.5%	25	21
ERBB2	mutation	0.51	1	1.2	3.1%	2.6%	158	117
KDM5C	mutation	0.53	1	1.2	0.6%	0.5%	31	24
RB1	mutation	0.58	1	0.83	3.9%	4.7%	197	214
STAG2	mutation	0.64	1	1.2	0.7%	0.6%	34	25
