# Supplementary material for: The genomic landscape of metastatic breast cancer: Insights from 11,000 tumors
Source: PLoS One. 2020 May 6;15(5):e0231999. doi: 10.1371/journal.pone.0231999 (PMC7202592; doi:10.1371/journal.pone.0231999)
Supplement: S6 Table — Corrected p-values were calculated by permuting the met/local status of samples 1000 times, reflecting the probability of observing a more significant enrichment by chance. (XLSX) [file pone.0231999.s009.xlsx]

## Sheet: Sheet1
Gene	Alteration	p-value	Corrected p-value	Enrichment	Rate in Mets	Rate in Local Tumors	Count in Mets	Count in Local Tumors
ESR1	mutation	9.7e-16	<0.001	6.8	27.8%	4.1%	63	20
FGF3	amplification	0.00046	0.02	1.6	27.3%	16.9%	62	83
FGF4	amplification	0.00073	0.037	1.6	27.3%	17.3%	62	85
FGF19	amplification	0.0015	0.087	1.5	27.3%	17.9%	62	88
TP53	mutation	0.0022	0.12	0.78	37.9%	48.6%	86	239
CCND1	amplification	0.0028	0.15	1.5	29.1%	19.7%	66	97
CDH1	mutation	0.0041	0.23	2.6	10.6%	4.1%	24	20
ZNF703	amplification	0.011	0.54	1.4	26.9%	19.3%	61	95
PRKDC	amplification	0.011	0.55	1.9	10.6%	5.5%	24	27
GPR124	amplification	0.012	0.56	1.4	26%	18.7%	59	92
PALB2	mutation	0.017	0.71	3.7	5.3%	1.4%	12	7
MED12	mutation	0.024	0.87	2.6	7.5%	2.8%	17	14
GNAS	mutation	0.048	0.99	2.7	6.6%	2.4%	15	12
C1130	amplification	0.054	1	1.5	8.8%	5.7%	20	28
PARP1	amplification	0.059	1	2.3	6.6%	2.8%	15	14
PIK3C2G	amplification	0.075	1	0.36	1.3%	3.7%	3	18
ATM	mutation	0.077	1	2.2	8.4%	3.9%	19	19
PTEN	mutation	0.11	1	1.7	10.1%	6.1%	23	30
ERBB2	mutation	0.13	1	2	5.3%	2.6%	12	13
CBFB	mutation	0.14	1	0.41	1.3%	3.3%	3	16
ERBB3	mutation	0.14	1	0.51	1.8%	3.5%	4	17
MAP2K4	mutation	0.15	1	1.8	5.7%	3.3%	13	16
AKT1	mutation	0.15	1	1.8	6.2%	3.5%	14	17
PARP4	mutation	0.15	1	2.4	4.8%	2%	11	10
STAG2	mutation	0.16	1	0.34	0.9%	2.6%	2	13
KDM5A	mutation	0.19	1	0.68	2.2%	3.3%	5	16
NCOR1	mutation	0.19	1	1.7	7.9%	4.7%	18	23
RUNX1T1	amplification	0.19	1	1.2	20.3%	16.7%	46	82
TSC2	mutation	0.2	1	0.58	1.8%	3%	4	15
NOTCH1	mutation	0.2	1	0.81	2.6%	3.3%	6	16
GRIN2A	mutation	0.21	1	0.51	1.8%	3.5%	4	17
CDC73	amplification	0.22	1	1.6	6.6%	4.1%	15	20
IKBKE	amplification	0.23	1	1.7	4.8%	2.8%	11	14
MCL1	amplification	0.23	1	0.67	3.5%	5.3%	8	26
IGF1R	amplification	0.23	1	0.54	2.2%	4.1%	5	20
MAP2K4	deletion	0.24	1	1.8	4.4%	2.4%	10	12
ATRX	mutation	0.25	1	0.9	4.4%	4.9%	10	24
FLT1	mutation	0.25	1	1.9	4%	2%	9	10
ESR1	amplification	0.27	1	1.6	4%	2.4%	9	12
PRKDC	mutation	0.27	1	1.4	9.3%	6.5%	21	32
AKT3	amplification	0.29	1	1.6	3.5%	2.2%	8	11
FGFR1	amplification	0.29	1	1.1	18.5%	16.3%	42	80
GNA13	amplification	0.29	1	0.71	6.2%	8.7%	14	43
SPOP	amplification	0.3	1	0.64	3.5%	5.5%	8	27
TRRAP	mutation	0.3	1	2	4.4%	2.2%	10	11
PRDM1	amplification	0.32	1	1.5	4.8%	3.3%	11	16
CDKN2A	deletion	0.33	1	1.3	5.7%	4.3%	13	21
FGFR4	mutation	0.34	1	2	5.7%	2.8%	13	14
CDK12	amplification	0.34	1	0.79	6.6%	8.3%	15	41
CHEK2	mutation	0.36	1	1.7	3.5%	2%	8	10
