# Supplementary material for: The genomic landscape of metastatic breast cancer: Insights from 11,000 tumors
Source: PLoS One. 2020 May 6;15(5):e0231999. doi: 10.1371/journal.pone.0231999 (PMC7202592; doi:10.1371/journal.pone.0231999)
Supplement: S7 Table — Corrected p-values were calculated by permuting the met/local status of samples 1000 times, reflecting the probability of observing a more significant enrichment by chance. (XLSX) [file pone.0231999.s010.xlsx]

## Sheet: Sheet1
Gene	Alteration	p-value	Corrected p-value	Enrichment	Rate in Mets	Rate in Local Tumors	Count in Mets	Count in Local Tumors
ERBB2	amplification	1.1e-05	0.001	2.9	22.4%	7.7%	26	32
CDK12	amplification	2.1e-05	0.001	3.6	16.4%	4.6%	19	19
FGF4	amplification	0.00012	0.003	3.6	12.9%	3.6%	15	15
CCND1	amplification	0.00018	0.008	3.2	13.8%	4.3%	16	18
FGF19	amplification	0.00021	0.009	3.4	12.9%	3.8%	15	16
FGF3	amplification	0.00086	0.043	2.9	12.1%	4.1%	14	17
KMT2A	mutation	0.008	0.32	3.3	10.3%	3.1%	12	13
ZNF703	amplification	0.011	0.42	2.3	11.2%	4.8%	13	20
GATA3	amplification	0.014	0.5	0.33	4.3%	13.2%	5	55
GPR124	amplification	0.02	0.64	2.3	10.3%	4.6%	12	19
FGFR1	amplification	0.022	0.68	1.9	13.8%	7.2%	16	30
PARP1	amplification	0.04	0.89	2.1	8.6%	4.1%	10	17
PIK3CA	mutation	0.044	0.92	1.5	25.9%	17.3%	30	72
CDKN2B	amplification	0.1	1	0.19	0.9%	4.6%	1	19
CDKN2A	deletion	0.11	1	1.9	8.6%	4.6%	10	19
PTEN	deletion	0.11	1	1.7	9.5%	5.5%	11	23
FBXW7	mutation	0.11	1	0.42	1.7%	4.1%	2	17
LRP1B	mutation	0.14	1	0.73	8.6%	11.8%	10	49
NCOR1	mutation	0.16	1	2.2	8.6%	3.8%	10	16
KMT2D	mutation	0.18	1	0.83	8.6%	10.3%	10	43
AMER1	mutation	0.18	1	1.7	8.6%	5%	10	21
CDKN2B	deletion	0.19	1	1.7	7.8%	4.6%	9	19
CDKN2A	amplification	0.21	1	0.4	1.7%	4.3%	2	18
NBN	amplification	0.22	1	1.3	22.4%	17.3%	26	72
APC	mutation	0.24	1	1.9	7.8%	4.1%	9	17
NOTCH1	mutation	0.24	1	1.6	8.6%	5.5%	10	23
EP300	mutation	0.26	1	0.65	3.4%	5.3%	4	22
ATM	mutation	0.28	1	1.6	10.3%	6.5%	12	27
PARP4	mutation	0.29	1	0.6	2.6%	4.3%	3	18
NOTCH2	amplification	0.29	1	0.55	3.4%	6.2%	4	26
BCORL1	mutation	0.32	1	0.6	2.6%	4.3%	3	18
PRDM1	amplification	0.34	1	1.4	9.5%	6.7%	11	28
BRCA1	mutation	0.34	1	0.84	6.9%	8.2%	8	34
PRKDC	mutation	0.36	1	0.97	6%	6.2%	7	26
AR	mutation	0.38	1	1.7	8.6%	5%	10	21
NOTCH4	mutation	0.39	1	2.1	7.8%	3.6%	9	15
KAT6A	amplification	0.4	1	1.3	12.9%	10.3%	15	43
KDM5A	amplification	0.4	1	0.72	5.2%	7.2%	6	30
DOT1L	mutation	0.41	1	2	4.3%	2.2%	5	9
AKT3	amplification	0.41	1	0.78	4.3%	5.5%	5	23
TP53	mutation	0.45	1	0.97	87.1%	89.7%	101	373
CREBBP	mutation	0.45	1	1.5	5.2%	3.4%	6	14
TET2	mutation	0.46	1	0.72	2.6%	3.6%	3	15
RAD52	amplification	0.47	1	0.74	5.2%	7%	6	29
FAT3	mutation	0.48	1	1.7	11.2%	6.5%	13	27
CDKN1B	amplification	0.48	1	0.72	4.3%	6%	5	25
RB1	mutation	0.5	1	0.79	7.8%	9.9%	9	41
NF1	mutation	0.51	1	1.9	8.6%	4.6%	10	19
ATRX	mutation	0.54	1	1.9	7.8%	4.1%	9	17
CCNE1	amplification	0.54	1	0.72	7.8%	10.8%	9	45
