# Supplementary material for: The genomic landscape of metastatic breast cancer: Insights from 11,000 tumors
Source: PLoS One. 2020 May 6;15(5):e0231999. doi: 10.1371/journal.pone.0231999 (PMC7202592; doi:10.1371/journal.pone.0231999)
Supplement: S8 Table. Genes included on FoundationOne Panels — (XLSX) [file pone.0231999.s011.xlsx]

## Sheet: T7 Panel
Entire coding sequence	Select rearrangements	Non-human content
ABL1	ALK	HPV-16
ABL2	BCL2	HPV-18
ACVR1B	BCR
AKT1	BRAF
AKT2	BRCA1
AKT3	BRCA2
ALK	BRD4
ALOX12B	EGFR
AMER1	ETV1
APC	ETV4
APCDD1	ETV5
AR	ETV6
ARAF	EWSR1
ARFRP1	FGFR1
ARID1A	FGFR2
ARID1B	FGFR3
ARID2	KIT
ASXL1	KMT2A
ATM	MSH2
ATR	MYB
ATRX	MYC
AURKA	NOTCH2
AURKB	NTRK1
AXIN1	NTRK2
AXL	PDGFRA
BACH1	RAF1
BAP1	RARA
BARD1	RET
BCL2	ROS1
BCL2A1	RSPO2
BCL2L1	TMPRSS2
BCL2L2
BCL6
BCOR
BCORL1
BLM
BMPR1A
BRAF
BRCA1
BRCA2
BRD4
BRIP1
BTG1
BTK
C11orf30
CARD11
CASP8
CBFB
CBL
CCND1
CCND2
CCND3
CCNE1
CD274
CD79A
CD79B
CDC73
CDH1
CDH2
CDH20
CDH5
CDK12
CDK4
CDK6
CDK8
CDKN1A
CDKN1B
CDKN2A
CDKN2B
CDKN2C
CEBPA
CHD2
CHD4
CHEK1
CHEK2
CHUK
CIC
CRBN
CREBBP
CRKL
CRLF2
CSF1R
CTCF
CTNNA1
CTNNB1
CUL3
CUL4A
CUL4B
CYLD
CYP17A1
DAXX
DDR1
DDR2
DICER1
DIS3
DNMT3A
DOT1L
EGFR
EP300
EPHA3
EPHA5
EPHA6
EPHA7
EPHB1
EPHB4
EPHB6
ERBB2
ERBB3
ERBB4
ERCC4
ERG
ERRFI1
ESR1
EZH2
FAM175A
FAM46C
FANCA
FANCC
FANCD2
FANCE
FANCF
FANCG
FANCI
FANCL
FANCM
FAS
FAT1
FAT3
FBXW7
FGF10
FGF12
FGF14
FGF19
FGF23
FGF3
FGF4
FGF6
FGF7
FGFR1
FGFR2
FGFR3
FGFR4
FH
FLCN
FLT1
FLT3
FLT4
FOXL2
FOXP1
FRS2
FUBP1
GABRA6
GALNT12
GATA1
GATA2
GATA3
GATA4
GATA6
GEN1
GID4
GLI1
GNA11
GNA13
GNAQ
GNAS
GPR124
GREM1
GRIN2A
GRM3
GSK3B
H3F3A
HGF
HLA-A
HLA-B
HLA-C
HNF1A
HOXB13
HRAS
HSD3B1
HSP90AA1
IDH1
IDH2
IGF1
IGF1R
IGF2
IGF2R
IKBKE
IKZF1
IL7R
INHBA
INPP4B
INSR
IRF2
IRF4
IRS2
JAK1
JAK2
JAK3
JUN
KAT6A
KDM5A
KDM5C
KDM6A
KDR
KEAP1
KEL
KIT
KLHL6
KMT2A
KMT2C
KMT2D
KRAS
LMO1
LRP1B
LRP6
LTK
LYN
LZTR1
MAGI2
MAP2K1
MAP2K2
MAP2K4
MAP3K1
MAP3K13
MCL1
MDM2
MDM4
MED12
MEF2B
MEN1
MERTK
MET
MITF
MKNK1
MKNK2
MLH1
MPL
MRE11A
MSH2
MSH6
MST1R
MTOR
MUTYH
MYC
MYCL
MYCN
MYD88
NBN
NCOR1
NF1
NF2
NFE2L2
NFKBIA
NKX2-1
NOTCH1
NOTCH2
NOTCH3
NOTCH4
NPM1
NRAS
NSD1
NTRK1
NTRK2
NTRK3
NUDT1
NUP93
PAK3
PAK7
PALB2
PARK2
PARP1
PARP2
PARP3
PARP4
PAX5
PBRM1
PDCD1LG2
PDGFRA
PDGFRB
PDK1
PHLPP2
PIK3C2B
PIK3C2G
PIK3C3
PIK3CA
PIK3CB
PIK3CG
PIK3R1
PIK3R2
PLCG2
PMS2
PNRC1
POLD1
POLE
PPARG
PPP2R1A
PRDM1
PREX2
PRKAR1A
PRKCI
PRKDC
PRSS1
PRSS8
PTCH1
PTCH2
PTEN
PTPN11
PTPRD
QKI
RAC1
RAD50
RAD51
RAD51B
RAD51C
RAD51D
RAD52
RAD54L
RAF1
RANBP2
RARA
RB1
RBM10
REL
RET
RICTOR
RNF43
ROS1
RPA1
RPTOR
RUNX1
RUNX1T1
SDHA
SDHB
SDHC
SDHD
SETD2
SF3B1
SH2B3
SLIT2
SMAD2
SMAD3
SMAD4
SMARCA4
SMARCB1
SMARCD1
SMO
SNCAIP
SOCS1
SOX10
SOX2
SOX9
SPEN
SPOP
SPTA1
SRC
STAG2
STAT3
STAT4
STK11
SUFU
SYK
TAF1
TBX3
TEK
TERC
TERT
TET2
TGFBR2
TIPARP
TNF
TNFAIP3
TNFRSF14
TNKS
TNKS2
TOP1
TOP2A
TP53
TP53BP1
TRRAP
TSC1
TSC2
TSHR
TYRO3
U2AF1
VEGFA
VHL
WISP3
WT1
XPO1
XRCC2
XRCC3
ZBTB2
ZNF217
ZNF703

## Sheet: T5 Panel
Entire coding sequence	Select rearrangements	Non-human content
ABL1	ALK	HPV-16
AKT1	BCL2	HPV-18
AKT2	BCR
AKT3	BRAF
ALK	EGFR
ALOX12B	ETV1
APC	ETV4
APCDD1	ETV5
AR	ETV6
ARAF	EWSR1
ARFRP1	MLL
ARID1A	MYC
ARID2	NTRK1
ASXL1	PDGFRA
ATM	RAF1
ATR	RARA
ATRX	RET
AURKA	ROS1
AURKB	TMPRSS2
AXL
BACH1
BAP1
BARD1
BCL2
BCL2L2
BCL6
BCOR
BCORL1
BLM
BRAF
BRCA1
BRCA2
BRIP1
BTG1
BTK
GID4
CARD11
CASP8
CBFB
CBL
CCND1
CCND2
CCND3
CCNE1
CD79A
CD79B
CDC73
CDH1
CDK12
CDK4
CDK6
CDK8
CDKN1B
CDKN2A
CDKN2B
CDKN2C
CEBPA
CHEK1
CHEK2
CHUK
CIC
CRBN
CREBBP
CRKL
CRLF2
CSF1R
CTCF
CTNNA1
CTNNB1
CUL4A
CUL4B
CYP17A1
DAXX
DDR2
DIS3
DNMT3A
DOT1L
EGFR
EMSY
EP300
EPHA3
EPHA5
EPHB1
ERBB2
ERBB3
ERBB4
ERG
ESR1
EZH2
AMER1
FAM46C
FANCA
FANCC
FANCD2
FANCE
FANCF
FANCG
FANCI
FANCL
FANCM
FAT3
FBXW7
FGF10
FGF12
FGF14
FGF19
FGF23
FGF3
FGF4
FGF6
FGF7
FGFR1
FGFR2
FGFR3
FGFR4
FLT1
FLT3
FLT4
FOXL2
GATA1
GATA2
GATA3
GNA11
GNA13
GNAQ
GNAS
GPR124
GRIN2A
GSK3B
HGF
HLA-A
HRAS
IDH1
IDH2
IGF1
IGF1R
IGF2
IKBKE
IKZF1
IL7R
INHBA
IRF4
IRS2
JAK1
JAK2
JAK3
JUN
KDM5A
KDM5C
KDM6A
KDR
KEAP1
KIT
KLHL6
KRAS
LMO1
LRP1B
MAP2K1
MAP2K2
MAP2K4
MAP3K1
MAP3K13
MCL1
MDM2
MDM4
MED12
MEF2B
MEN1
MET
MITF
MLH1
MLL
MLL2
MPL
MRE11A
MSH2
MSH6
MTOR
MUTYH
MYC
MYCL1
MYCN
MYD88
MYST3
NBN
NCOR1
NF1
NF2
NFE2L2
NFKBIA
NKX2-1
NOTCH1
NOTCH2
NOTCH3
NOTCH4
NPM1
NRAS
NSD1
NTRK1
NTRK2
NTRK3
NUP93
PAK3
PAK7
PALB2
PARP1
PARP2
PARP3
PARP4
PAX5
PBRM1
PDGFRA
PDGFRB
PDK1
PIK3C2G
PIK3C3
PIK3CA
PIK3CG
PIK3R1
PIK3R2
PMS2
PNRC1
PPP2R1A
PRDM1
PRKAR1A
PRKDC
PRSS8
PTCH1
PTEN
PTPN11
RAD50
RAD51
RAD51B
RAD51C
RAD51D
RAD52
RAD54L
RAF1
RARA
RB1
REL
RET
RICTOR
RNF43
RPA1
RPTOR
RUNX1
RUNX1T1
SETD2
SF3B1
SH2B3
SMAD2
SMAD4
SMARCA4
SMARCB1
SMARCD1
SMO
SOCS1
SOX10
SOX2
SPEN
SPOP
SRC
STAG2
STAT4
STK11
SUFU
SYK
TBX3
TET2
TGFBR2
TIPARP
TNFAIP3
TNFRSF14
TOP1
TP53
TRRAP
TSC1
TSC2
TSHR
VHL
WISP3
WT1
XPO1
XRCC3
ZNF217
ZNF703
